# Supplementary material for: ﻿Review of Anaka Dworakowska & Viraktamath, 1975 (Hemiptera, Cicadellidae, Typhlocybinae) with the descriptions of five new species from China
Source: Zookeys. 2024 Feb 16;1191:379–89. doi: 10.3897/zookeys.1191.113811 (PMC10892145; doi:10.3897/zookeys.1191.113811)
Supplement: XML Treatment for Anaka [file zookeys.1191.113811-treatment1.xml]

<!DOCTYPE tp:taxon-treatment
  PUBLIC "-//TaxonX//DTD Taxonomic Treatment Publishing DTD v0 20100105//EN" "tax-treatment-NSO.dtd">
<tp:taxon-treatment xmlns:tp="http://www.plazi.org/taxpub"><tp:treatment-meta><kwd-group><label>Taxon classification</label><kwd>
              <named-content content-type="kingdom">Animalia</named-content>
            </kwd><kwd>
              <named-content content-type="order">Hemiptera</named-content>
            </kwd><kwd>
              <named-content content-type="family">Cicadellidae</named-content>
            </kwd></kwd-group><mixed-citation publication-type="journal"><person-group><name><surname>Jiao</surname><given-names>Meng</given-names></name><name><surname>Yang</surname><given-names>Maofa</given-names></name><name><surname>Yu</surname><given-names>Xiaofei</given-names></name><name><surname>Yan</surname><given-names>Bin</given-names></name></person-group><article-title>﻿Review of <italic><tp:taxon-name><tp:taxon-name-part taxon-name-part-type="genus" reg="Anaka">Anaka</tp:taxon-name-part></tp:taxon-name></italic> Dworakowska &amp; Viraktamath, 1975 (<tp:taxon-name><tp:taxon-name-part taxon-name-part-type="order">Hemiptera</tp:taxon-name-part></tp:taxon-name>, <tp:taxon-name><tp:taxon-name-part taxon-name-part-type="family">Cicadellidae</tp:taxon-name-part></tp:taxon-name>, <tp:taxon-name><tp:taxon-name-part taxon-name-part-type="subfamily">Typhlocybinae</tp:taxon-name-part></tp:taxon-name>) with the descriptions of five new species from China</article-title><source>Zookeys</source><day>16</day><month>02</month><year>2024</year><volume>1191</volume><fpage>379</fpage><lpage>389</lpage><pub-id pub-id-type="doi">10.3897/zookeys.1191.113811</pub-id></mixed-citation></tp:treatment-meta><tp:nomenclature><label>﻿Genus</label><tp:taxon-name>
            <object-id xmlns:xlink="http://www.w3.org/1999/xlink" content-type="arpha" xlink:type="simple">7C8111A7-4B1F-56F8-BD6E-9D4D8BF91C54</object-id>
            <tp:taxon-name-part taxon-name-part-type="genus" reg="Anaka">Anaka</tp:taxon-name-part>
          </tp:taxon-name><tp:taxon-authority>Dworakowska &amp; Viraktamath, 1975</tp:taxon-authority><tp:nomenclature-citation-list><tp:nomenclature-citation><tp:taxon-name>
                <tp:taxon-name-part taxon-name-part-type="genus" reg="Anaka">Anaka</tp:taxon-name-part>
              </tp:taxon-name><comment>Dworakowska &amp; Viraktamath, 1975: 521.</comment></tp:nomenclature-citation></tp:nomenclature-citation-list></tp:nomenclature><tp:treatment-sec sec-type="type species" id="SECID0EVIAC"><title>Type species.</title><p><italic><tp:taxon-name><tp:taxon-name-part taxon-name-part-type="genus" reg="Anaka">Anaka</tp:taxon-name-part><tp:taxon-name-part taxon-name-part-type="species" reg="colorata">colorata</tp:taxon-name-part></tp:taxon-name></italic> Dworakowska &amp; Viraktamath, 1975 (type locality: India).</p></tp:treatment-sec><tp:treatment-sec sec-type="description" id="SECID0EGJAC"><title>Description.</title><p>Vertex rounded, coronal suture distinct. Face rounded gradually to vertex, flat, lorum broad. Ocelli vestigial. Pronotum ~ 3× longer than head in dorsal view, as broad as head with eyes. Scutum with scutellum distinctly shorter than pronotum. Forewing broad, 3<sup>rd</sup> apical cell stalked. Hind wing veins RP and MA confluent in male. Hindwing narrow, membrane smoked, veins dark, area bordered.</p><p>Abdominal apodemes well developed, reaching caudal margin of 4<sup>th</sup> abdominal sternite. Pygofer side dark, well sclerotized, dorsal lobe the darkest, hind and ventral margins not pigmented, row of microsetae caudad. Subgenital plate has group of few big macrosetae at approximately mid-length, numerous thin short microsetae present at apical 1/3, several small rigid setae near macrosetae, and a row of thin long setae on basal 1/2 of ventral margin. Paramere hooked at apex, strongly attached to subgenital plate. Connective fused with aedeagus (<xref ref-type="bibr" rid="B2">Dworakowska and Viraktamath 1975</xref>). Aedeagus tubular, with basal or apical processes. Dorsoatrium well developed. Gonopore apical.</p></tp:treatment-sec><tp:treatment-sec sec-type="distribution" id="SECID0EWJAC"><title>Distribution.</title><p>China (Guizhou, Guangdong, Guangxi, Yunnan, Sichuan, Chongqing, Hunan, Zhejiang, Fujian, Taiwan), India, Nepal, Sumatra, Indonesia, Burma.</p><sec sec-type="﻿Checklist of Anaka Dworakowska &amp; Viraktamath, 1975" id="SECID0E2JAC"><title>﻿Checklist of <italic><tp:taxon-name><tp:taxon-name-part taxon-name-part-type="genus" reg="Anaka">Anaka</tp:taxon-name-part></tp:taxon-name></italic> Dworakowska &amp; Viraktamath, 1975</title><p>
              <bold>1. <italic><tp:taxon-name><tp:taxon-name-part taxon-name-part-type="genus" reg="Anaka">Anaka</tp:taxon-name-part><tp:taxon-name-part taxon-name-part-type="species" reg="auricula">auricula</tp:taxon-name-part></tp:taxon-name></italic> sp. nov.</bold>
            </p><p><bold>Distribution.</bold> China (Guizhou).</p><p>
              <bold>2. <italic><tp:taxon-name><tp:taxon-name-part taxon-name-part-type="genus" reg="Anaka">Anaka</tp:taxon-name-part><tp:taxon-name-part taxon-name-part-type="species" reg="blada">blada</tp:taxon-name-part></tp:taxon-name></italic> Dworakowska, 1993</bold>
            </p><p><italic><tp:taxon-name><tp:taxon-name-part taxon-name-part-type="genus" reg="Anaka">Anaka</tp:taxon-name-part><tp:taxon-name-part taxon-name-part-type="species" reg="blada">blada</tp:taxon-name-part></tp:taxon-name></italic> Dworakowska, 1993a: 161.</p><p><bold>Distribution.</bold> India.</p><p>
              <bold>3. <italic><tp:taxon-name><tp:taxon-name-part taxon-name-part-type="genus" reg="Anaka">Anaka</tp:taxon-name-part><tp:taxon-name-part taxon-name-part-type="species" reg="burmensis">burmensis</tp:taxon-name-part></tp:taxon-name></italic> Dworakowska, 1993</bold>
            </p><p><italic><tp:taxon-name><tp:taxon-name-part taxon-name-part-type="genus" reg="Anaka">Anaka</tp:taxon-name-part><tp:taxon-name-part taxon-name-part-type="species" reg="burmensis">burmensis</tp:taxon-name-part></tp:taxon-name></italic> Dworakowska, 1993a: 163.</p><p><bold>Distribution.</bold> China (Guizhou, Sichuan, Yunnan, Chongqing, Guangdong, Fujian), India.</p><p>
              <bold>4. <italic><tp:taxon-name><tp:taxon-name-part taxon-name-part-type="genus" reg="Anaka">Anaka</tp:taxon-name-part><tp:taxon-name-part taxon-name-part-type="species" reg="colorata">colorata</tp:taxon-name-part></tp:taxon-name></italic> Dworakowska &amp; Viraktamath, 1975</bold>
            </p><p><italic><tp:taxon-name><tp:taxon-name-part taxon-name-part-type="genus" reg="Anaka">Anaka</tp:taxon-name-part><tp:taxon-name-part taxon-name-part-type="species" reg="colorata">colorata</tp:taxon-name-part></tp:taxon-name></italic> Dworakowska &amp; Viraktamath, 1975a: 523.</p><p><bold>Distribution.</bold> India.</p><p>
              <bold>5. <italic><tp:taxon-name><tp:taxon-name-part taxon-name-part-type="genus" reg="Anaka">Anaka</tp:taxon-name-part><tp:taxon-name-part taxon-name-part-type="species" reg="cruciata">cruciata</tp:taxon-name-part></tp:taxon-name></italic> sp. nov.</bold>
            </p><p><bold>Distribution.</bold> China (Yunnan).</p><p>
              <bold>6. <italic><tp:taxon-name><tp:taxon-name-part taxon-name-part-type="genus" reg="Anaka">Anaka</tp:taxon-name-part><tp:taxon-name-part taxon-name-part-type="species" reg="curvata">curvata</tp:taxon-name-part></tp:taxon-name></italic> sp. nov.</bold>
            </p><p><bold>Distribution.</bold> China (Guangdong, Guangxi).</p><p>
              <bold>7. <italic><tp:taxon-name><tp:taxon-name-part taxon-name-part-type="genus" reg="Anaka">Anaka</tp:taxon-name-part><tp:taxon-name-part taxon-name-part-type="species" reg="nepalica">nepalica</tp:taxon-name-part></tp:taxon-name></italic> Thapa &amp; Sohi, 1986</bold>
            </p><p><italic><tp:taxon-name><tp:taxon-name-part taxon-name-part-type="genus" reg="Anaka">Anaka</tp:taxon-name-part><tp:taxon-name-part taxon-name-part-type="species" reg="nepalica">nepalica</tp:taxon-name-part></tp:taxon-name></italic> Thapa &amp; Sohi, 1986a: 54.</p><p><bold>Distribution.</bold> Nepal.</p><p>
              <bold>8. <italic><tp:taxon-name><tp:taxon-name-part taxon-name-part-type="genus" reg="Anaka">Anaka</tp:taxon-name-part><tp:taxon-name-part taxon-name-part-type="species" reg="roryi">roryi</tp:taxon-name-part></tp:taxon-name></italic> Dworakowska, 1993</bold>
            </p><p><italic><tp:taxon-name><tp:taxon-name-part taxon-name-part-type="genus" reg="Anaka">Anaka</tp:taxon-name-part><tp:taxon-name-part taxon-name-part-type="species" reg="roryi">roryi</tp:taxon-name-part></tp:taxon-name></italic> Dworakowska, 1993c: 116.</p><p><bold>Distribution.</bold> China (Taiwan).</p><p>
              <bold>9. <italic><tp:taxon-name><tp:taxon-name-part taxon-name-part-type="genus" reg="Anaka">Anaka</tp:taxon-name-part><tp:taxon-name-part taxon-name-part-type="species" reg="rosacea">rosacea</tp:taxon-name-part></tp:taxon-name></italic> sp. nov.</bold>
            </p><p><bold>Distribution.</bold> China (Guizhou).</p><p>
              <bold>10. <italic><tp:taxon-name><tp:taxon-name-part taxon-name-part-type="genus" reg="Anaka">Anaka</tp:taxon-name-part><tp:taxon-name-part taxon-name-part-type="species" reg="shashidhari">shashidhari</tp:taxon-name-part></tp:taxon-name></italic> Dworakowska, 1993</bold>
            </p><p><italic><tp:taxon-name><tp:taxon-name-part taxon-name-part-type="genus" reg="Anaka">Anaka</tp:taxon-name-part><tp:taxon-name-part taxon-name-part-type="species" reg="shashidhari">shashidhari</tp:taxon-name-part></tp:taxon-name></italic> Dworakowska, 1993a: 162.</p><p><bold>Distribution.</bold> India.</p><p>
              <bold>11. <italic><tp:taxon-name><tp:taxon-name-part taxon-name-part-type="genus" reg="Anaka">Anaka</tp:taxon-name-part><tp:taxon-name-part taxon-name-part-type="species" reg="spinosa">spinosa</tp:taxon-name-part></tp:taxon-name></italic> Thapa &amp; Sohi, 1986</bold>
            </p><p><italic><tp:taxon-name><tp:taxon-name-part taxon-name-part-type="genus" reg="Anaka">Anaka</tp:taxon-name-part><tp:taxon-name-part taxon-name-part-type="species" reg="spinosa">spinosa</tp:taxon-name-part></tp:taxon-name></italic> Thapa &amp; Sohi, 1986a: 56.</p><p><bold>Distribution.</bold> India, Nepal.</p><p>
              <bold>12. <italic><tp:taxon-name><tp:taxon-name-part taxon-name-part-type="genus" reg="Anaka">Anaka</tp:taxon-name-part><tp:taxon-name-part taxon-name-part-type="species" reg="spiralis">spiralis</tp:taxon-name-part></tp:taxon-name></italic> sp. nov.</bold>
            </p><p><bold>Distribution.</bold> China (Yunnan).</p><p>
              <bold>13. <italic><tp:taxon-name><tp:taxon-name-part taxon-name-part-type="genus" reg="Anaka">Anaka</tp:taxon-name-part><tp:taxon-name-part taxon-name-part-type="species" reg="sumatrana">sumatrana</tp:taxon-name-part></tp:taxon-name></italic> Dworakowska, 1993</bold>
            </p><p><italic><tp:taxon-name><tp:taxon-name-part taxon-name-part-type="genus" reg="Anaka">Anaka</tp:taxon-name-part><tp:taxon-name-part taxon-name-part-type="species" reg="sumatrana">sumatrana</tp:taxon-name-part></tp:taxon-name></italic> Dworakowska, 1993a: 162.</p><p><bold>Distribution.</bold> Sumatra.</p></sec></tp:treatment-sec><ref-list><ref id="B2"><mixed-citation xmlns:xlink="http://www.w3.org/1999/xlink" xlink:type="simple"><person-group><name name-style="western"><surname>Dworakowska</surname><given-names>I</given-names></name><name name-style="western"><surname>Viraktamath</surname><given-names>CA</given-names></name></person-group> (<year>1975</year>) <article-title>On some <tp:taxon-name><tp:taxon-name-part taxon-name-part-type="subfamily">Typhlocybinae</tp:taxon-name-part></tp:taxon-name> from India (<tp:taxon-name><tp:taxon-name-part taxon-name-part-type="suborder">Auchenorrhyncha</tp:taxon-name-part></tp:taxon-name>, <tp:taxon-name><tp:taxon-name-part taxon-name-part-type="family">Cicadellidae</tp:taxon-name-part></tp:taxon-name>).</article-title><source>Bulletin of the Academie Polonaise Des Sciences</source><volume>223</volume>(<issue>8</issue>): <fpage>521</fpage>–<lpage>530</lpage>.</mixed-citation></ref></ref-list></tp:taxon-treatment>
