# Supplementary material for: ﻿Review of Anaka Dworakowska & Viraktamath, 1975 (Hemiptera, Cicadellidae, Typhlocybinae) with the descriptions of five new species from China
Source: Zookeys. 2024 Feb 16;1191:379–89. doi: 10.3897/zookeys.1191.113811 (PMC10892145; doi:10.3897/zookeys.1191.113811)
Supplement: XML Treatment for Anaka auricula [file zookeys.1191.113811-treatment2.xml]

<!DOCTYPE tp:taxon-treatment
  PUBLIC "-//TaxonX//DTD Taxonomic Treatment Publishing DTD v0 20100105//EN" "tax-treatment-NSO.dtd">
<tp:taxon-treatment xmlns:tp="http://www.plazi.org/taxpub"><tp:treatment-meta><kwd-group><label>Taxon classification</label><kwd>
              <named-content content-type="kingdom">Animalia</named-content>
            </kwd><kwd>
              <named-content content-type="order">Hemiptera</named-content>
            </kwd><kwd>
              <named-content content-type="family">Cicadellidae</named-content>
            </kwd></kwd-group><mixed-citation publication-type="journal"><person-group><name><surname>Jiao</surname><given-names>Meng</given-names></name><name><surname>Yang</surname><given-names>Maofa</given-names></name><name><surname>Yu</surname><given-names>Xiaofei</given-names></name><name><surname>Yan</surname><given-names>Bin</given-names></name></person-group><article-title>﻿Review of <italic><tp:taxon-name><tp:taxon-name-part taxon-name-part-type="genus" reg="Anaka">Anaka</tp:taxon-name-part></tp:taxon-name></italic> Dworakowska &amp; Viraktamath, 1975 (<tp:taxon-name><tp:taxon-name-part taxon-name-part-type="order">Hemiptera</tp:taxon-name-part></tp:taxon-name>, <tp:taxon-name><tp:taxon-name-part taxon-name-part-type="family">Cicadellidae</tp:taxon-name-part></tp:taxon-name>, <tp:taxon-name><tp:taxon-name-part taxon-name-part-type="subfamily">Typhlocybinae</tp:taxon-name-part></tp:taxon-name>) with the descriptions of five new species from China</article-title><source>Zookeys</source><day>16</day><month>02</month><year>2024</year><volume>1191</volume><fpage>379</fpage><lpage>389</lpage><pub-id pub-id-type="doi">10.3897/zookeys.1191.113811</pub-id></mixed-citation></tp:treatment-meta><tp:nomenclature><label>﻿</label><tp:taxon-name>
            <object-id xmlns:xlink="http://www.w3.org/1999/xlink" content-type="arpha" xlink:type="simple">EF6486A8-F31C-5A16-8F27-746DCFE39CE9</object-id>
            <tp:taxon-name-part taxon-name-part-type="genus" reg="Anaka">Anaka</tp:taxon-name-part>
            <tp:taxon-name-part taxon-name-part-type="species" reg="auricula">auricula</tp:taxon-name-part>
            <object-id xmlns:xlink="http://www.w3.org/1999/xlink" content-type="zoobank" xlink:type="simple">https://zoobank.org/FFD18D4F-C13E-4AA9-9327-72711E53EE19</object-id>
          </tp:taxon-name><tp:taxon-status xmlns:xlink="http://www.w3.org/1999/xlink" xlink:type="simple">sp. nov.</tp:taxon-status><xref ref-type="fig" rid="F1">Fig. 1A–L</xref></tp:nomenclature><tp:treatment-sec sec-type="type material" id="SECID0EJWAE"><title>Type material.</title><p><bold><italic>Holotype</italic></bold>, 1♂, China: Guizhou Province, Daozhen. <named-content xmlns:xlink="http://www.w3.org/1999/xlink" content-type="dwc:verbatimCoordinates" xlink:type="simple"><named-content content-type="geo-json" specific-use="{&#34;type&#34;:&#34;Point&#34;,&#34;coordinates&#34;:[107.429400,28.189200]}" id="NCID0EXWAE" xlink:type="simple">28.1892°N, 107.4294°E</named-content></named-content>, H, 1700 m, 14.V.2006, collected by Yang Zaihua.</p></tp:treatment-sec><tp:treatment-sec sec-type="description" id="SECID0E3WAE"><title>Description.</title><p><bold><italic>Length</italic></bold>: male 4.2 mm. <bold><italic>Body</italic></bold> (Fig. <xref ref-type="fig" rid="F1">1A, B</xref>) sandy beige. <bold><italic>Crown</italic></bold> (Fig. <xref ref-type="fig" rid="F1">1C</xref>) with two black patches. <bold><italic>Face</italic></bold> (Fig. <xref ref-type="fig" rid="F1">1D, E</xref>) yellowish, frontoclypeal area protuberant, anteclypeus broad. Pronotum yellowish brown, wider than crown. Scutellum yellowish with two blackish patches at lateral corner. <bold><italic>Forewing</italic></bold> (Fig. <xref ref-type="fig" rid="F1">1F</xref>) infuscate 3<sup>rd</sup> apical cell stalked, hind wing (Fig. <xref ref-type="fig" rid="F1">1G</xref>) transparent.</p><fig id="F1" position="float" orientation="portrait"><object-id xmlns:xlink="http://www.w3.org/1999/xlink" content-type="doi" xlink:type="simple">10.3897/zookeys.1191.113811.figure1</object-id><object-id xmlns:xlink="http://www.w3.org/1999/xlink" content-type="arpha" xlink:type="simple">B41303F6-BC5D-5410-B97F-1D7B43F176E9</object-id><label>Figure 1.</label><caption><p><italic><tp:taxon-name><tp:taxon-name-part taxon-name-part-type="genus" reg="Anaka">Anaka</tp:taxon-name-part><tp:taxon-name-part taxon-name-part-type="species" reg="auricula">auricula</tp:taxon-name-part></tp:taxon-name></italic> sp. nov. <bold>A</bold> male body, dorsal view <bold>B</bold> male body, lateral view <bold>C</bold> head and thorax, dorsal view <bold>D</bold> head and thorax, lateral view <bold>E</bold> face <bold>F</bold> forewing <bold>G</bold> hindwing <bold>H</bold> abdominal apodeme <bold>I</bold> male pygofer, lateral view <bold>J</bold> subgenital plate, ventral view <bold>K</bold> aedeagus, connective, and paramere, lateral view <bold>L</bold> aedeagus and connective, ventral view. Scale bars: 0.5 mm (<bold>A–E</bold>); 0.1 mm (<bold>F–L</bold>).</p></caption><graphic xmlns:xlink="http://www.w3.org/1999/xlink" xlink:href="zookeys-1191-379_article-113811__-g001.jpg" position="float" orientation="portrait" xlink:type="simple" id="oo_985046.jpg"><uri content-type="original_file" xlink:type="simple">https://binary.pensoft.net/fig/985046</uri></graphic></fig><p><bold><italic>Male abdomen</italic></bold> (Fig. <xref ref-type="fig" rid="F1">1H</xref>) well developed and reaching 4<sup>th</sup> abdominal sternite. <bold><italic>Pygofer side</italic></bold> (Fig. <xref ref-type="fig" rid="F1">1I</xref>) broad, single row of thin setae on central and apical parts. Basal 1/2 of subgenital plate (Fig. <xref ref-type="fig" rid="F1">1J</xref>) broad, distal 1/2 slender in lateral view, two large macrosetae at approximately mid-length, several small setae near macrosetae, and scattered setae on distal 1/2. <bold><italic>Paramere</italic></bold> (Fig. <xref ref-type="fig" rid="F1">1K</xref>) hooked at apex. <bold><italic>Aedeagus</italic></bold> (Fig. <xref ref-type="fig" rid="F1">1K, L</xref>) tubular in lateral view, stem curved at middle, apical processes auricle-shaped with small spine at middle. Gonopore apical.</p></tp:treatment-sec><tp:treatment-sec sec-type="etymology" id="SECID0ED2AE"><title>Etymology.</title><p>The specific epithet is derived from the Latin word <italic><tp:taxon-name><tp:taxon-name-part taxon-name-part-type="genus" reg="Anaka"/><tp:taxon-name-part taxon-name-part-type="species" reg="auricula">auricula</tp:taxon-name-part></tp:taxon-name></italic> (an ear) referring to the shape of the aedeagal processes.</p></tp:treatment-sec><tp:treatment-sec sec-type="remarks" id="SECID0ET2AE"><title>Remarks.</title><p>This species has an aedeagus very similar in form to that of <italic><tp:taxon-name><tp:taxon-name-part taxon-name-part-type="genus" reg="Anaka">A.</tp:taxon-name-part><tp:taxon-name-part taxon-name-part-type="species" reg="blada">blada</tp:taxon-name-part></tp:taxon-name></italic>, but it differs from that species in having elongated apical processes.</p></tp:treatment-sec></tp:taxon-treatment>
