# Supplementary material for: ﻿Review of Anaka Dworakowska & Viraktamath, 1975 (Hemiptera, Cicadellidae, Typhlocybinae) with the descriptions of five new species from China
Source: Zookeys. 2024 Feb 16;1191:379–89. doi: 10.3897/zookeys.1191.113811 (PMC10892145; doi:10.3897/zookeys.1191.113811)
Supplement: XML Treatment for Anaka cruciata [file zookeys.1191.113811-treatment3.xml]

<!DOCTYPE tp:taxon-treatment
  PUBLIC "-//TaxonX//DTD Taxonomic Treatment Publishing DTD v0 20100105//EN" "tax-treatment-NSO.dtd">
<tp:taxon-treatment xmlns:tp="http://www.plazi.org/taxpub"><tp:treatment-meta><kwd-group><label>Taxon classification</label><kwd>
              <named-content content-type="kingdom">Animalia</named-content>
            </kwd><kwd>
              <named-content content-type="order">Hemiptera</named-content>
            </kwd><kwd>
              <named-content content-type="family">Cicadellidae</named-content>
            </kwd></kwd-group><mixed-citation publication-type="journal"><person-group><name><surname>Jiao</surname><given-names>Meng</given-names></name><name><surname>Yang</surname><given-names>Maofa</given-names></name><name><surname>Yu</surname><given-names>Xiaofei</given-names></name><name><surname>Yan</surname><given-names>Bin</given-names></name></person-group><article-title>﻿Review of <italic><tp:taxon-name><tp:taxon-name-part taxon-name-part-type="genus" reg="Anaka">Anaka</tp:taxon-name-part></tp:taxon-name></italic> Dworakowska &amp; Viraktamath, 1975 (<tp:taxon-name><tp:taxon-name-part taxon-name-part-type="order">Hemiptera</tp:taxon-name-part></tp:taxon-name>, <tp:taxon-name><tp:taxon-name-part taxon-name-part-type="family">Cicadellidae</tp:taxon-name-part></tp:taxon-name>, <tp:taxon-name><tp:taxon-name-part taxon-name-part-type="subfamily">Typhlocybinae</tp:taxon-name-part></tp:taxon-name>) with the descriptions of five new species from China</article-title><source>Zookeys</source><day>16</day><month>02</month><year>2024</year><volume>1191</volume><fpage>379</fpage><lpage>389</lpage><pub-id pub-id-type="doi">10.3897/zookeys.1191.113811</pub-id></mixed-citation></tp:treatment-meta><tp:nomenclature><label>﻿</label><tp:taxon-name>
            <object-id xmlns:xlink="http://www.w3.org/1999/xlink" content-type="arpha" xlink:type="simple">8DBC217B-13A4-5560-BEB0-9E15C9322768</object-id>
            <tp:taxon-name-part taxon-name-part-type="genus" reg="Anaka">Anaka</tp:taxon-name-part>
            <tp:taxon-name-part taxon-name-part-type="species" reg="cruciata">cruciata</tp:taxon-name-part>
            <object-id xmlns:xlink="http://www.w3.org/1999/xlink" content-type="zoobank" xlink:type="simple">https://zoobank.org/71769A36-C830-407C-8082-E4575284A965</object-id>
          </tp:taxon-name><tp:taxon-status xmlns:xlink="http://www.w3.org/1999/xlink" xlink:type="simple">sp. nov.</tp:taxon-status><xref ref-type="fig" rid="F2">Fig. 2A–M</xref></tp:nomenclature><tp:treatment-sec sec-type="type material" id="SECID0ER4AE"><title>Type material.</title><p><bold><italic>Holotype</italic></bold>, 1♂, China: Yunnan Province, Pingbian. <named-content xmlns:xlink="http://www.w3.org/1999/xlink" content-type="dwc:verbatimCoordinates" xlink:type="simple"><named-content content-type="geo-json" specific-use="{&#34;type&#34;:&#34;Point&#34;,&#34;coordinates&#34;:[103.700800,22.910100]}" id="NCID0E64AE" xlink:type="simple">22.9101°N, 103.7008°E</named-content></named-content>, H, 2084 m, 22.V.2015, collected by Yan Bin.</p></tp:treatment-sec><tp:treatment-sec sec-type="description" id="SECID0EE5AE"><title>Description.</title><p><bold><italic>Length</italic></bold>: male 4.2 mm. <bold><italic>Body</italic></bold> (Fig. <xref ref-type="fig" rid="F2">2A, B</xref>) yellowish. <bold><italic>Crown</italic></bold> (Fig. <xref ref-type="fig" rid="F2">2C</xref>) obtuse. Coronal suture distinct. <bold><italic>Face</italic></bold> (Fig. <xref ref-type="fig" rid="F2">2D–F</xref>) white, frontoclypeal area protuberant, anteclypeus broad. Pronotum yellowish, wider than crown. Scutellum small. <bold><italic>Wings</italic></bold> (Fig. <xref ref-type="fig" rid="F2">2G, H</xref>) without patches.</p><fig id="F2" position="float" orientation="portrait"><object-id xmlns:xlink="http://www.w3.org/1999/xlink" content-type="doi" xlink:type="simple">10.3897/zookeys.1191.113811.figure2</object-id><object-id xmlns:xlink="http://www.w3.org/1999/xlink" content-type="arpha" xlink:type="simple">CDD204C5-DB5B-5FD3-BBE2-C4AEC27CBE37</object-id><label>Figure 2.</label><caption><p><italic><tp:taxon-name><tp:taxon-name-part taxon-name-part-type="genus" reg="Anaka">Anaka</tp:taxon-name-part><tp:taxon-name-part taxon-name-part-type="species" reg="cruciata">cruciata</tp:taxon-name-part></tp:taxon-name></italic> sp. nov. <bold>A</bold> male body, dorsal view <bold>B</bold> male body, lateral view <bold>C</bold> head and thorax, dorsal view <bold>D</bold> head and thorax, lateral view <bold>E</bold> face <bold>F</bold> head, frontal view <bold>G</bold> forewing <bold>H</bold> hindwing <bold>I</bold> abdominal apodeme <bold>J</bold> male pygofer, lateral view <bold>K</bold> subgenital plate, ventral view <bold>L</bold> aedeagus, connective, and paramere, dorsal view <bold>M</bold> aedeagus, connective, and paramere, lateral view. Scale bars: 0.5 mm (<bold>A–F</bold>); 0.1 mm (<bold>G–M</bold>).</p></caption><graphic xmlns:xlink="http://www.w3.org/1999/xlink" xlink:href="zookeys-1191-379_article-113811__-g002.jpg" position="float" orientation="portrait" xlink:type="simple" id="oo_985047.jpg"><uri content-type="original_file" xlink:type="simple">https://binary.pensoft.net/fig/985047</uri></graphic></fig><p><bold><italic>Male abdomen</italic></bold> (Fig. <xref ref-type="fig" rid="F2">2I</xref>) reaching 4<sup>th</sup> abdominal sternite. <bold><italic>Pygofer side</italic></bold> (Fig. <xref ref-type="fig" rid="F2">2J</xref>) broad, with a small extension and thin setae on central and apical parts. Basal 1/2 of subgenital plate (Fig. <xref ref-type="fig" rid="F2">2K</xref>) broad, distal 1/2 slender in lateral view, one large macroseta at approximately midlength, several small setae near macrosetae, and scattered setae on distal 1/2. <bold><italic>Paramere</italic></bold> (Fig. <xref ref-type="fig" rid="F2">2L, M</xref>) hooked at apex. Connective fused with aedeagus. <bold><italic>Aedeagus</italic></bold> (Fig. <xref ref-type="fig" rid="F2">2L, M</xref>) tubular, curved, with two pairs of apical processes, of which each pair are crossed. Gonopore apical.</p></tp:treatment-sec><tp:treatment-sec sec-type="etymology" id="SECID0EICAG"><title>Etymology.</title><p>The specific epithet is derived from the Latin word <italic>cruciatus</italic> (marked by a cross) referring to the shape formed by the two pairs of aedeagal processes.</p></tp:treatment-sec><tp:treatment-sec sec-type="remarks" id="SECID0EQCAG"><title>Remarks.</title><p>This species with two pairs of aedeagal processes differs from all other species of <italic><tp:taxon-name><tp:taxon-name-part taxon-name-part-type="genus" reg="Anaka">Anaka</tp:taxon-name-part></tp:taxon-name></italic>, and two pairs of processes originate from subapical of stem, but in different positions.</p></tp:treatment-sec></tp:taxon-treatment>
