# Supplementary material for: ﻿Review of Anaka Dworakowska & Viraktamath, 1975 (Hemiptera, Cicadellidae, Typhlocybinae) with the descriptions of five new species from China
Source: Zookeys. 2024 Feb 16;1191:379–89. doi: 10.3897/zookeys.1191.113811 (PMC10892145; doi:10.3897/zookeys.1191.113811)
Supplement: XML Treatment for Anaka rosacea [file zookeys.1191.113811-treatment5.xml]

<!DOCTYPE tp:taxon-treatment
  PUBLIC "-//TaxonX//DTD Taxonomic Treatment Publishing DTD v0 20100105//EN" "tax-treatment-NSO.dtd">
<tp:taxon-treatment xmlns:tp="http://www.plazi.org/taxpub"><tp:treatment-meta><kwd-group><label>Taxon classification</label><kwd>
              <named-content content-type="kingdom">Animalia</named-content>
            </kwd><kwd>
              <named-content content-type="order">Hemiptera</named-content>
            </kwd><kwd>
              <named-content content-type="family">Cicadellidae</named-content>
            </kwd></kwd-group><mixed-citation publication-type="journal"><person-group><name><surname>Jiao</surname><given-names>Meng</given-names></name><name><surname>Yang</surname><given-names>Maofa</given-names></name><name><surname>Yu</surname><given-names>Xiaofei</given-names></name><name><surname>Yan</surname><given-names>Bin</given-names></name></person-group><article-title>﻿Review of <italic><tp:taxon-name><tp:taxon-name-part taxon-name-part-type="genus" reg="Anaka">Anaka</tp:taxon-name-part></tp:taxon-name></italic> Dworakowska &amp; Viraktamath, 1975 (<tp:taxon-name><tp:taxon-name-part taxon-name-part-type="order">Hemiptera</tp:taxon-name-part></tp:taxon-name>, <tp:taxon-name><tp:taxon-name-part taxon-name-part-type="family">Cicadellidae</tp:taxon-name-part></tp:taxon-name>, <tp:taxon-name><tp:taxon-name-part taxon-name-part-type="subfamily">Typhlocybinae</tp:taxon-name-part></tp:taxon-name>) with the descriptions of five new species from China</article-title><source>Zookeys</source><day>16</day><month>02</month><year>2024</year><volume>1191</volume><fpage>379</fpage><lpage>389</lpage><pub-id pub-id-type="doi">10.3897/zookeys.1191.113811</pub-id></mixed-citation></tp:treatment-meta><tp:nomenclature><label>﻿</label><tp:taxon-name>
            <object-id xmlns:xlink="http://www.w3.org/1999/xlink" content-type="arpha" xlink:type="simple">A73E0969-4B51-56F8-9931-A2155EF00F55</object-id>
            <tp:taxon-name-part taxon-name-part-type="genus" reg="Anaka">Anaka</tp:taxon-name-part>
            <tp:taxon-name-part taxon-name-part-type="species" reg="rosacea">rosacea</tp:taxon-name-part>
            <object-id xmlns:xlink="http://www.w3.org/1999/xlink" content-type="zoobank" xlink:type="simple">https://zoobank.org/43F14E58-F199-4013-86FB-2ED54327CB64</object-id>
          </tp:taxon-name><tp:taxon-status xmlns:xlink="http://www.w3.org/1999/xlink" xlink:type="simple">sp. nov.</tp:taxon-status><xref ref-type="fig" rid="F4">Fig. 4A–M</xref></tp:nomenclature><tp:treatment-sec sec-type="type material" id="SECID0E4LAG"><title>Type material.</title><p><bold><italic>Holotype</italic></bold>, 1♂, China: Guizhou Province, Jinsha, <named-content xmlns:xlink="http://www.w3.org/1999/xlink" content-type="dwc:verbatimCoordinates" xlink:type="simple"><named-content content-type="geo-json" specific-use="{&#34;type&#34;:&#34;Point&#34;,&#34;coordinates&#34;:[106.266700,27.455300]}" id="NCID0ELMAG" xlink:type="simple">27.4553°N, 106.2667°E</named-content></named-content>, H, 1300 m, 5.VIII.2015, collected by Zhang Yaowen. <bold><italic>Paratypes</italic></bold>, 3♂9♀, same data as holotype.</p></tp:treatment-sec><tp:treatment-sec sec-type="description" id="SECID0ETMAG"><title>Description.</title><p><bold><italic>Length</italic></bold>: male 4.4–4.5 mm. <bold><italic>Body</italic></bold> (Fig. <xref ref-type="fig" rid="F4">4A, B</xref>) white with red patches. <bold><italic>Crown</italic></bold> (Fig. <xref ref-type="fig" rid="F4">4C</xref>) obtuse, yellowish white. Coronal suture distinct. <bold><italic>Face</italic></bold> (Fig. <xref ref-type="fig" rid="F4">4D, E</xref>) red, frontoclypeal area protuberant, anteclypeus broad, yellowish. Pronotum yellowish, with red patches in the central part, wider than crown. Scutellum yellowish. <bold><italic>Forewing</italic></bold> (Fig. <xref ref-type="fig" rid="F4">4F</xref>) white with red patches along inside margin, hind wing transparent (Fig. <xref ref-type="fig" rid="F4">4G</xref>).</p><fig id="F4" position="float" orientation="portrait"><object-id xmlns:xlink="http://www.w3.org/1999/xlink" content-type="doi" xlink:type="simple">10.3897/zookeys.1191.113811.figure4</object-id><object-id xmlns:xlink="http://www.w3.org/1999/xlink" content-type="arpha" xlink:type="simple">B2AA5331-F5A9-54E7-B749-D071B49D1AE4</object-id><label>Figure 4.</label><caption><p><italic><tp:taxon-name><tp:taxon-name-part taxon-name-part-type="genus" reg="Anaka">Anaka</tp:taxon-name-part><tp:taxon-name-part taxon-name-part-type="species" reg="rosacea">rosacea</tp:taxon-name-part></tp:taxon-name></italic> sp. nov. <bold>A</bold> male body, dorsal view <bold>B</bold> male body, lateral view <bold>C</bold> head and thorax, dorsal view <bold>D</bold> head and thorax, lateral view <bold>E</bold> face <bold>F</bold> forewing <bold>G</bold> hindwing <bold>H</bold> abdominal apodeme <bold>I</bold> male pygofer, lateral view <bold>J</bold> subgenital plate, ventral view <bold>K</bold> paramere, lateral view <bold>L</bold> aedeagus and connective, lateral view <bold>M</bold> aedeagus and connective, dorsal view. Scale bars 0.5 mm (<bold>A–E</bold>); 0.1 mm (<bold>F–M</bold>).</p></caption><graphic xmlns:xlink="http://www.w3.org/1999/xlink" xlink:href="zookeys-1191-379_article-113811__-g004.jpg" position="float" orientation="portrait" xlink:type="simple" id="oo_985049.jpg"><uri content-type="original_file" xlink:type="simple">https://binary.pensoft.net/fig/985049</uri></graphic></fig><p><bold><italic>Male abdomen</italic></bold> (Fig. <xref ref-type="fig" rid="F4">4H</xref>) weakly developed and reaching 4<sup>th</sup> abdominal sternite. <bold><italic>Pygofer side</italic></bold> (Fig. <xref ref-type="fig" rid="F4">4I</xref>) broad, apical part elliptical. Basal 1/2 of subgenital plate (Fig. <xref ref-type="fig" rid="F4">4J</xref>) broad, distal 1/2 slender in lateral view, one large macroseta at approximately midlength. <bold><italic>Paramere</italic></bold> (Fig. <xref ref-type="fig" rid="F4">4K</xref>) hooked at apex. Connective fused with aedeagus. <bold><italic>Aedeagus</italic></bold> (Fig. <xref ref-type="fig" rid="F4">4L, M</xref>) tubular, stem inflated at apex, with one pair of apical processes, apical processes straight and sculptured, oriented basad. Gonopore apical.</p></tp:treatment-sec><tp:treatment-sec sec-type="etymology" id="SECID0E1QAG"><title>Etymology.</title><p>The specific epithet is derived from the Latin word <italic>rosaceus</italic> (rose-colored) referring to the color of the head.</p></tp:treatment-sec><tp:treatment-sec sec-type="remarks" id="SECID0ECRAG"><title>Remarks.</title><p>This species marked with rose-red spots. The aedeagal processes are similar to <italic><tp:taxon-name><tp:taxon-name-part taxon-name-part-type="genus" reg="Anaka">A.</tp:taxon-name-part><tp:taxon-name-part taxon-name-part-type="species" reg="blada">blada</tp:taxon-name-part></tp:taxon-name></italic> and <italic><tp:taxon-name><tp:taxon-name-part taxon-name-part-type="genus" reg="Anaka">A.</tp:taxon-name-part><tp:taxon-name-part taxon-name-part-type="species" reg="spinosa">spinosa</tp:taxon-name-part></tp:taxon-name></italic> but differs in having the aedeagus with two long apical processes and the processes straight with spiral pattern.</p></tp:treatment-sec></tp:taxon-treatment>
