# Supplementary material for: ﻿Review of Anaka Dworakowska & Viraktamath, 1975 (Hemiptera, Cicadellidae, Typhlocybinae) with the descriptions of five new species from China
Source: Zookeys. 2024 Feb 16;1191:379–89. doi: 10.3897/zookeys.1191.113811 (PMC10892145; doi:10.3897/zookeys.1191.113811)
Supplement: XML Treatment for Anaka spiralis [file zookeys.1191.113811-treatment6.xml]

<!DOCTYPE tp:taxon-treatment
  PUBLIC "-//TaxonX//DTD Taxonomic Treatment Publishing DTD v0 20100105//EN" "tax-treatment-NSO.dtd">
<tp:taxon-treatment xmlns:tp="http://www.plazi.org/taxpub"><tp:treatment-meta><kwd-group><label>Taxon classification</label><kwd>
              <named-content content-type="kingdom">Animalia</named-content>
            </kwd><kwd>
              <named-content content-type="order">Hemiptera</named-content>
            </kwd><kwd>
              <named-content content-type="family">Cicadellidae</named-content>
            </kwd></kwd-group><mixed-citation publication-type="journal"><person-group><name><surname>Jiao</surname><given-names>Meng</given-names></name><name><surname>Yang</surname><given-names>Maofa</given-names></name><name><surname>Yu</surname><given-names>Xiaofei</given-names></name><name><surname>Yan</surname><given-names>Bin</given-names></name></person-group><article-title>﻿Review of <italic><tp:taxon-name><tp:taxon-name-part taxon-name-part-type="genus" reg="Anaka">Anaka</tp:taxon-name-part></tp:taxon-name></italic> Dworakowska &amp; Viraktamath, 1975 (<tp:taxon-name><tp:taxon-name-part taxon-name-part-type="order">Hemiptera</tp:taxon-name-part></tp:taxon-name>, <tp:taxon-name><tp:taxon-name-part taxon-name-part-type="family">Cicadellidae</tp:taxon-name-part></tp:taxon-name>, <tp:taxon-name><tp:taxon-name-part taxon-name-part-type="subfamily">Typhlocybinae</tp:taxon-name-part></tp:taxon-name>) with the descriptions of five new species from China</article-title><source>Zookeys</source><day>16</day><month>02</month><year>2024</year><volume>1191</volume><fpage>379</fpage><lpage>389</lpage><pub-id pub-id-type="doi">10.3897/zookeys.1191.113811</pub-id></mixed-citation></tp:treatment-meta><tp:nomenclature><label>﻿</label><tp:taxon-name>
            <object-id xmlns:xlink="http://www.w3.org/1999/xlink" content-type="arpha" xlink:type="simple">E46BA7D8-4F4D-5C3F-A799-F15C9A8B26C7</object-id>
            <tp:taxon-name-part taxon-name-part-type="genus" reg="Anaka">Anaka</tp:taxon-name-part>
            <tp:taxon-name-part taxon-name-part-type="species" reg="spiralis">spiralis</tp:taxon-name-part>
            <object-id xmlns:xlink="http://www.w3.org/1999/xlink" content-type="zoobank" xlink:type="simple">https://zoobank.org/FAB85DAA-EBFE-4621-ADED-BBB32FFD5514</object-id>
          </tp:taxon-name><tp:taxon-status xmlns:xlink="http://www.w3.org/1999/xlink" xlink:type="simple">sp. nov.</tp:taxon-status><xref ref-type="fig" rid="F5">Fig. 5A–N</xref></tp:nomenclature><tp:treatment-sec sec-type="type material" id="SECID0ELTAG"><title>Type material.</title><p><bold><italic>Holotype</italic></bold>, 1♂, China: Yunnan Province, Baoshan, <named-content xmlns:xlink="http://www.w3.org/1999/xlink" content-type="dwc:verbatimCoordinates" xlink:type="simple"><named-content content-type="geo-json" specific-use="{&#34;type&#34;:&#34;Point&#34;,&#34;coordinates&#34;:[99.081400,25.158100]}" id="NCID0EZTAG" xlink:type="simple">25.1581°N, 99.0814°E</named-content></named-content>, H, 1500 m, 14.V.2016, collected by Li Bin and Ren Guoru. <bold><italic>Paratypes</italic></bold>, 3♂4♀, same data as holotype.</p></tp:treatment-sec><tp:treatment-sec sec-type="description" id="SECID0EBUAG"><title>Description.</title><p><bold><italic>Length</italic></bold>: male 4.4–4.5 mm. <bold><italic>Body</italic></bold> (Fig. <xref ref-type="fig" rid="F5">5A, B</xref>) yellow. <bold><italic>Crown</italic></bold> (Fig. <xref ref-type="fig" rid="F5">5C</xref>) obtuse. Coronal suture distinct. <bold><italic>Face</italic></bold> (Fig. <xref ref-type="fig" rid="F5">5D–F</xref>) white, frontoclypeal area protuberant, anteclypeus broad. Pronotum yellow, wider than crown. <bold><italic>Forewing</italic></bold> (Fig. <xref ref-type="fig" rid="F5">5G</xref>) yellow with apical part white, hind wing (Fig. <xref ref-type="fig" rid="F5">5H</xref>) transparent.</p><fig id="F5" position="float" orientation="portrait"><object-id xmlns:xlink="http://www.w3.org/1999/xlink" content-type="doi" xlink:type="simple">10.3897/zookeys.1191.113811.figure5</object-id><object-id xmlns:xlink="http://www.w3.org/1999/xlink" content-type="arpha" xlink:type="simple">00149EA4-27B9-5DB3-9885-FA92C24AFD51</object-id><label>Figure 5.</label><caption><p><italic><tp:taxon-name><tp:taxon-name-part taxon-name-part-type="genus" reg="Anaka">Anaka</tp:taxon-name-part><tp:taxon-name-part taxon-name-part-type="species" reg="spiralis">spiralis</tp:taxon-name-part></tp:taxon-name></italic> sp. nov. <bold>A</bold> male body, dorsal view <bold>B</bold> male body, lateral view <bold>C</bold> head and thorax, dorsal view <bold>D</bold> head and thorax, lateral view <bold>E</bold> face <bold>F</bold> head, frontal view <bold>G</bold> forewing <bold>H</bold> hindwing <bold>I</bold> abdominal apodeme <bold>J</bold> male pygofer, lateral view <bold>K</bold> male pygofer lobe, dorsal view <bold>L</bold> subgenital plate, ventral view <bold>M</bold> aedeagus, connective and paramere, lateral view <bold>N</bold> aedeagus and connective, dorsal view. Scale bars 0.5 mm (<bold>A–F</bold>); 0.1 mm (<bold>G–N</bold>).</p></caption><graphic xmlns:xlink="http://www.w3.org/1999/xlink" xlink:href="zookeys-1191-379_article-113811__-g005.jpg" position="float" orientation="portrait" xlink:type="simple" id="oo_985050.jpg"><uri content-type="original_file" xlink:type="simple">https://binary.pensoft.net/fig/985050</uri></graphic></fig><p><bold><italic>Male abdomen</italic></bold> (Fig. <xref ref-type="fig" rid="F5">5I</xref>) well developed and reaching 5<sup>th</sup> abdominal sternite. <bold><italic>Pygofer side</italic></bold> (Fig. <xref ref-type="fig" rid="F5">5J, K</xref>) broad, with small extension on superior margin, setae along periphery. Basal 1/2 of subgenital plate (Fig. <xref ref-type="fig" rid="F5">5L</xref>) broad, distal 1/2 slender in lateral view, one large macroseta at approximately mid-length. <bold><italic>Paramere</italic></bold> (Fig. <xref ref-type="fig" rid="F5">5M</xref>) hooked at apex. Connective fused with aedeagus. <bold><italic>Aedeagus</italic></bold> (Fig. <xref ref-type="fig" rid="F5">5M, N</xref>) tubular, with one pair of basal processes, apical part of processes spiral and not exceeding the stem. Gonopore apical.</p></tp:treatment-sec><tp:treatment-sec sec-type="etymology" id="SECID0EKYAG"><title>Etymology.</title><p>The specific epithet is derived from the Latin word <italic><tp:taxon-name><tp:taxon-name-part taxon-name-part-type="genus" reg="Anaka"/><tp:taxon-name-part taxon-name-part-type="species" reg="spiralis">spiralis</tp:taxon-name-part></tp:taxon-name></italic> (spiraling) referring to the shape of the aedeagal processes.</p></tp:treatment-sec><tp:treatment-sec sec-type="remarks" id="SECID0E1YAG"><title>Remarks.</title><p>In this species the aedeagus has a pair of basal processes like <italic><tp:taxon-name><tp:taxon-name-part taxon-name-part-type="genus" reg="Anaka">A.</tp:taxon-name-part><tp:taxon-name-part taxon-name-part-type="species" reg="burmensis">burmensis</tp:taxon-name-part></tp:taxon-name></italic> and <italic><tp:taxon-name><tp:taxon-name-part taxon-name-part-type="genus" reg="Anaka">A.</tp:taxon-name-part><tp:taxon-name-part taxon-name-part-type="species" reg="shashidhari">shashidhari</tp:taxon-name-part></tp:taxon-name></italic>, but these basal processes have spiral-shaped top, and do not exceed the stem. These features are also not as long as in <italic><tp:taxon-name><tp:taxon-name-part taxon-name-part-type="genus" reg="Anaka">A.</tp:taxon-name-part><tp:taxon-name-part taxon-name-part-type="species" reg="nepalica">nepalica</tp:taxon-name-part></tp:taxon-name></italic>.</p></tp:treatment-sec></tp:taxon-treatment>
